# Supplementary material for: Magnetic Cell-Mimetic Droplet Microrobots with Division and Exocytosis Capabilities
Source: Research (Wash D C). 2025 Jun 3;8:0730. doi: 10.34133/research.0730 (PMC12130622; doi:10.34133/research.0730)
Supplement: Supplementary 1 — Figs. S1 to S9 Table S1 Movies S1 to S9 [file research.0730.f1.zip]

Archive with 10 entries (10 files):
- Movie S1.mp4
- Movie S2.mp4
- Movie S3.mp4
- Movie S4.mp4
- Movie S5.mp4
- Movie S6.mp4
- Movie S7.mp4
- Movie S8.mp4
- Movie S9.mp4
- Supplementary_Materials.docx
